# Supplementary material for: Long-term changes in corneal densitometry and associated factors following small incision lenticule extraction for moderate and high myopia
Source: Front Med (Lausanne). 2022 Sep 8;9:945894. doi: 10.3389/fmed.2022.945894 (PMC9492929; doi:10.3389/fmed.2022.945894)
Supplement: Supplementary file 1 [file Data_Sheet_1.XLSX]

## Sheet: 高度近视组
性别	眼别	术前前层0-2mm	术后前层0-2mm	前层0-2mm变化	术前前层2-6mm	术后前层2-6mm	前层2-6mm变化	术前前层0-6mm	术后前层0-6mm	前层0-6mm变化	术前中层0-2mm	术后中层0-2mm	中层0-2mm变化	术前中层2-6mm	术后中层2-6mm	中层2-6mm变化	术前中层0-6mm	术后中层0-6mm	中层0-6mm变化	术前后层0-2mm	术后后层0-2mm	后层0-2mm变化	术前后层2-6mm	术后后层2-6mm	后层2-6mm变化	术前后层0-6mm	术后后层0-6mm	后层0-6mm变化	术前全层0-2mm	术后全层0-2mm	全层0-2mm变化	术前全层2-6mm	术后全层2-6mm	全层2-6mm变化	术前全层0-6mm	术后全层0-6mm	全层0-6mm变化	术前眼轴	术前球镜	术前柱镜	术前CCT	透镜厚度	术前CDVA	LogMAR术前CDVA	术后CDVA	LogMAR术后CDVA	术后UCVA	LogMAR术后UCVA	术前球镜
F	OD	16.8	22.9	6.1	14.9	21.2	6.3	15.1	21.4	6.3	10.1	13.5	3.4	9.1	12.8	3.7	9.2	12.9	3.7	9.2	10.6	1.4	8.3	10.9	2.6	8.4	10.9	2.5	12	15.7	3.7	10.8	14.9	4.1	10.9	15	4.1	25.54	-6.5	-0.75	524	136	1	0	1	0	1	0	-6.5
	OS	16.4	22.1	5.7	14.6	20.8	6.2	14.8	20.9	6.1	10	13.5	3.5	9	12.6	3.6	9.1	12.7	3.6	9.7	11	1.3	8.7	10.8	2.1	8.8	10.8	2	12.1	15.5	3.4	10.8	14.7	3.9	10.9	14.8	3.8	24.5	-6	-1	534	137	1	0	1	0	0.6	0.22	-6
F	OD	24.7	22.8	-1.9	23.5	22	-1.5	23.6	22.1	-1.5	14.5	14.9	0.4	13.2	13.5	0.3	13.3	13.7	0.3	12.4	10.1	-2.3	11.3	10	-1.3	11.4	10	-1.4	17.2	15.9	-1.3	16	15.2	-0.8	16.1	15.3	-0.9	25.97	-8.5	0	589	153	1	0	1.2	-0.08	1	0	-8.5
	OS	26	22.5	-3.5	23.9	21.6	-2.3	24.1	21.7	-2.4	15.5	13.9	-1.6	13.5	13	-0.5	13.7	13.1	-0.6	13.1	9.2	-3.9	11.6	9.5	-2.1	11.8	9.5	-2.3	18.2	15.2	-3	16.3	14.7	-1.6	16.5	14.8	-1.8	26.14	-8.5	-0.5	583	154	1	0	1	0	1	0	-8.5
F	OD	16.9	23.4	6.5	15.4	22.7	7.3	15.6	22.8	7.2	10	13.5	3.5	9.2	13	3.8	9.3	13.1	3.8	9.4	9.4	0	8.7	10	1.3	8.8	9.9	1.2	12.1	15.4	3.3	11.1	15.2	4.1	11.2	15.2	4	26.36	-8.75	-1.25	577	158	1	0	1.2	-0.08	1.2	-0.08	-8.75
	OS	24.5	23.2	-1.3	22.9	22	-0.9	23.1	22.1	-0.9	14.2	12.8	-1.4	13	12.4	-0.6	13.1	12.4	-0.7	13.6	9	-4.6	12.5	9.4	-3.1	12.6	9.4	-3.3	17.4	15	-2.4	16.1	14.6	-1.5	16.2	14.6	-1.6	26.55	-8.5	-1	551	159	1	0	1.2	-0.08	0.8	0.1	-8.5
F	OD	24.9	24.2	-0.7	22.5	23.2	0.7	22.8	23.3	0.5	15.2	14.7	-0.5	13.5	13.3	-0.2	13.7	13.5	-0.2	13.6	10.1	-3.5	12.1	9.7	-2.4	12.3	9.7	-2.5	17.9	16.3	-1.6	16	15.4	-0.6	16.2	15.5	-0.7	25.54	-6.5	-0.25	507	124	1	0	1.2	-0.08	0.8	0.1	-6.5
	OS	24.4	25.4	1	22.4	23.6	1.2	22.6	23.8	1.2	14.8	15.1	0.3	13.3	13.4	0.1	13.5	13.6	0.1	12.7	10.2	-2.5	11.6	10	-1.6	11.7	10	-1.7	17.3	16.9	-0.4	15.8	15.6	-0.2	16	15.7	-0.2	25.72	-6.75	0	504	120	1	0	1.2	-0.08	1	0	-6.75
F	OD	29.4	24.4	-5	25.4	22.5	-2.9	25.8	22.7	-3.1	15.9	14.1	-1.8	13.8	12.9	-0.9	14	13	-1	13.1	10.8	-2.3	11.5	10.7	-0.8	11.7	10.7	-1	19.5	16.4	-3.1	16.9	15.4	-1.5	17.2	15.5	-1.7	24.84	-7.25	-0.75	549	154	1	0	1	0	0.6	0.22	-7.25
	OS	31.6	24.7	-6.9	27	23.1	-3.9	27.5	23.3	-4.2	16.9	14.4	-2.5	14.2	13.1	-1.1	14.5	13.2	-1.3	14	9.1	-4.9	12.1	9.5	-2.6	12.3	9.5	-2.9	20.8	16.1	-4.7	17.8	15.3	-2.5	18.1	15.4	-2.7	24.88	-7.5	-0.25	540	150	1	0	1.2	-0.08	1	0	-7.5
F	OD	22.7	22.7	0	20.1	20.6	0.5	20.4	20.8	0.4	14	14.1	0.1	12.5	12.8	0.3	12.7	12.9	0.3	12.6	9.4	-3.2	11.6	9.3	-2.3	11.7	9.3	-2.4	16.5	15.4	-1.1	14.7	14.2	-0.5	14.9	14.3	-0.6	26.01	-7.75	-1	529	145	1	0	1.2	-0.08	1	0	-7.75
	OS	22.6	23.4	0.8	20.2	20.9	0.7	20.5	21.2	0.7	14.1	14.2	0.1	12.6	12.6	0	12.8	12.8	0	11.7	9.8	-1.9	11.1	9.5	-1.6	11.2	9.5	-1.6	16.1	15.8	-0.3	14.6	14.3	-0.3	14.8	14.5	-0.3	26.07	-8	-1	524	136	1	0	1.2	-0.08	1	0	-8
F	OD	25.5	22.6	-2.9	23.9	21.2	-2.7	24.1	21.4	-2.7	14.7	13.2	-1.5	13.6	12.6	-1	13.7	12.7	-1.1	11.7	9	-2.7	10.6	8.9	-1.7	10.7	8.9	-1.8	17.3	14.9	-2.4	16	14.2	-1.8	16.1	14.3	-1.9	25.12	-6.75	-0.25	580	141	1.2	-0.08	1.2	-0.08	1.2	-0.08	-6.75
	OS	25.9	23.4	-2.5	23.8	22	-1.8	24	22.2	-1.9	14.9	13.8	-1.1	13.6	13.1	-0.5	13.7	13.2	-0.6	12.2	9	-3.2	11.3	9.2	-2.1	11.4	9.2	-2.2	17.7	15.4	-2.3	16.3	14.8	-1.5	16.5	14.9	-1.6	25.2	-6.75	-0.75	567	148	1	0	1.2	-0.08	1	0	-6.75
F	OD	25.7	22.9	-2.8	23.8	21	-2.8	24	21.2	-2.8	14.4	12.4	-2	13.2	11.8	-1.4	13.3	11.9	-1.5	13	8.5	-4.5	12	9	-3	12.1	8.9	-3.2	17.7	14.6	-3.1	16.3	13.9	-2.4	16.5	14	-2.5	28.58	-9.25	-0.75	568	156	1	0	1	0	1	0	-9.25
	OS	26.6	23.1	-3.5	23.9	21.6	-2.3	24.2	21.8	-2.4	14.8	12.7	-2.1	13.2	12	-1.2	13.4	12.1	-1.3	12.4	9.4	-3	11.3	9.6	-1.7	11.4	9.6	-1.8	18	15.1	-2.9	16.1	14.4	-1.7	16.3	14.5	-1.8	28.22	-8.75	-1	572	157	1.2	-0.08	1	0	1	0	-8.75
F	OD	24.3	22.9	-1.4	22.2	21.5	-0.7	22.4	21.7	-0.8	15.5	14.2	-1.3	14.1	13.3	-0.8	14.3	13.4	-0.9	13.1	10.6	-2.5	11.9	10.6	-1.3	12	10.6	-1.4	17.6	15.9	-1.7	16.1	15.1	-1	16.3	15.2	-1.1	28.1	-9.75	-0.5	552	156	1	0	1	0	1	0	-9.75
	OS	23.7	21.6	-2.1	21.9	20.5	-1.4	22.1	20.6	-1.5	15.4	13.3	-2.1	14.1	12.7	-1.4	14.2	12.8	-1.5	14.2	10.2	-4	13	10.3	-2.7	13.1	10.3	-2.8	17.8	15.1	-2.7	16.3	14.5	-1.8	16.5	14.6	-1.9	28.08	-9.25	0	558	154	1	0	1	0	1	0	-9.25
F	OD	27	22.9	-4.1	24.3	22.1	-2.2	24.6	22.2	-2.4	14.5	12.7	-1.8	13	12.2	-0.8	13.2	12.3	-0.9	12.2	8.9	-3.3	11.2	9	-2.2	11.3	9	-2.3	17.9	14.8	-3.1	16.1	14.4	-1.7	16.3	14.4	-1.9	26.02	-6.25	-0.25	514	131	1	0	1.2	-0.08	1	0	-6.25
	OS	26.8	23.6	-3.2	24.2	22.2	-2	24.5	22.4	-2.1	14.4	13.5	-0.9	13.1	12.7	-0.4	13.2	12.8	-0.5	12.4	8.7	-3.7	11.4	8.9	-2.5	11.5	8.9	-2.6	17.9	15.3	-2.6	16.2	14.6	-1.6	16.4	14.7	-1.7	26.19	-6.5	-0.25	527	134	1	0	1	0	1	0	-6.5
F	OD	17.4	21.3	3.9	15.6	21.5	5.9	15.8	21.5	5.7	9.8	11.6	1.8	8.9	12	3.1	9	12	3	8.7	8.6	-0.1	8.1	9.6	1.5	8.2	9.5	1.3	12	13.8	1.8	10.9	14.4	3.5	11	14.3	3.3	26.57	-7.5	0	568	143	1	0	1.5	-0.18	1.2	-0.08	-7.5
	OS	17.5	21.2	3.7	15.6	21.3	5.7	15.8	21.3	5.5	9.9	11.2	1.3	9	11.9	2.9	9.1	11.8	2.7	9.1	7.5	-1.6	8.2	8.6	0.4	8.3	8.5	0.2	12.1	13.3	1.2	10.9	13.9	3	11	13.8	2.8	26.87	-8.75	-0.5	571	157	1	0	1.2	-0.08	1.2	-0.08	-8.75
M	OD	17.3	23.2	5.9	15.5	21.7	6.2	15.7	21.9	6.2	10.8	13.2	2.4	9.5	12.4	2.9	9.6	12.5	2.8	9.3	9	-0.3	8.4	9.3	0.9	8.5	9.3	0.8	12.4	15.1	2.7	11.1	14.5	3.4	11.2	14.6	3.3	27.5	-7.25	-0.75	481	105	1	0	1	0	0.5	0.3	-7.25
	OS	17.3	24.4	7.1	15.5	22.2	6.7	15.7	22.4	6.7	10.7	14.1	3.4	9.4	12.8	3.4	9.5	12.9	3.4	9.4	9.5	0.1	8.3	9.3	1	8.4	9.3	0.9	12.5	16	3.5	11.1	14.8	3.7	11.3	14.9	3.7	27.34	-6.75	-0.25	484	104	1	0	1	0	0.6	0.22	-6.75
M	OD	25.9	22.8	-3.1	23.5	22	-1.5	23.8	22.1	-1.7	14.6	12.3	-2.3	13.3	12.1	-1.2	13.4	12.1	-1.3	11.4	9.2	-2.2	10.6	9.7	-0.9	10.7	9.6	-1	17.3	14.7	-2.6	15.8	14.6	-1.2	16	14.6	-1.4	26.49	-8.75	-0.75	549	155	1	0	1.2	-0.08	0.8	0.1	-8.75
	OS	26.4	23.3	-3.1	23.5	22.3	-1.2	23.8	22.4	-1.4	14.7	12.7	-2	13.2	12.3	-0.9	13.4	12.3	-1	11.7	9.1	-2.6	10.6	9.6	-1	10.7	9.5	-1.2	17.6	15	-2.6	15.8	14.7	-1.1	16	14.7	-1.3	26.25	-8	-1.25	547	154	1	0	1	0	0.8	0.1	-8
M	OD	16.2	22.9	6.7	14.9	21.5	6.6	15	21.7	6.6	9.9	13.7	3.8	9	12.8	3.8	9.1	12.9	3.8	9.2	9.9	0.7	8.5	10.2	1.7	8.6	10.2	1.6	11.8	15.5	3.7	10.8	14.8	4	10.9	14.9	4	29.17	-8.25	-0.25	555	153	1	0	1.5	-0.18	1.5	-0.18	-8.25
	OS	16.6	22.3	5.7	14.9	21.1	6.2	15.1	21.2	6.1	9.9	13.4	3.5	8.9	12.5	3.6	9	12.6	3.6	8.8	9.9	1.1	8	10.1	2.1	8.1	10.1	2	11.8	15.2	3.4	10.6	14.6	4	10.7	14.7	3.9	28.83	-7.75	-0.25	563	155	1	0	1.2	-0.08	1	0	-7.75
M	OD	16.1	22.1	6	14.3	21.1	6.8	14.5	21.2	6.7	10.1	13.8	3.7	8.7	12.8	4.1	8.9	12.9	4.1	9.1	9.8	0.7	8.4	10.3	1.9	8.5	10.2	1.8	11.7	15.3	3.6	10.4	14.7	4.3	10.5	14.8	4.2	25.9	-6.25	-0.5	555	127	1.2	-0.08	1	0	1	0	-6.25
	OS	15.8	22.1	6.3	14.4	21.7	7.3	14.6	21.7	7.2	9.7	13.3	3.6	8.8	12.8	4	8.9	12.9	4	8.2	9.3	1.1	7.9	10	2.1	7.9	9.9	2	11.2	14.9	3.7	10.4	14.8	4.4	10.5	14.8	4.3	26.56	-6.25	-0.75	560	139	1.2	-0.08	1	0	1	0	-6.25
M	OS	25	22.5	-2.5	21.5	20.2	-1.3	21.9	20.5	-1.4	15.9	13.7	-2.2	13.7	12.2	-1.5	13.9	12.4	-1.6	11.8	8.7	-3.1	10.7	8.3	-2.4	10.8	8.3	-2.5	17.6	15	-2.6	15.3	13.6	-1.7	15.6	13.8	-1.8	27.87	-7	-0.5	526	135	1.2	-0.08	1.2	-0.08	0.8	0.1	-7
M	OD	25.6	24.5	-1.1	22.9	21.9	-1	23.2	22.2	-1	15.7	14.6	-1.1	14.2	13	-1.2	14.4	13.2	-1.2	12.9	11.3	-1.6	11.7	10.8	-0.9	11.8	10.9	-1	18.1	16.8	-1.3	16.2	15.2	-1	16.4	15.4	-1	26.55	-6	-0.75	547	134	1	0	1.5	-0.18	1	0	-6
M	OS	17.1	22.9	5.8	15.2	20.9	5.7	15.4	21.1	5.7	10.1	13	2.9	9	12.1	3.1	9.1	12.2	3.1	9	9.1	0.1	8.3	9.5	1.2	8.4	9.5	1.1	12.1	15	2.9	10.8	14.2	3.4	10.9	14.3	3.3	28.43	-9.25	-0.75	555	155	1	0	1.2	-0.08	1	0	-9.25
M	OD	17.9	23.5	5.6	15.6	22.1	6.5	15.9	22.3	6.4	10.8	13.6	2.8	9.3	12.6	3.3	9.5	12.7	3.2	9.5	8.5	-1	8.5	8.7	0.2	8.6	8.7	0.1	12.7	15.2	2.5	11.1	14.5	3.4	11.3	14.6	3.3	27.32	-7.75	-1	510	129	1	0	1.2	-0.08	0.6	0.22	-7.75
[truncated: 21 more columns]

## Sheet: 中度近视组
性别	眼别	术前前层0-2mm	术后前层0-2mm	前层0-2mm变化	术前前层2-6mm	术后前层2-6mm	前层2-6mm变化	术前前层0-6mm	术后前层0-6mm	前层0-6mm变化	术前中层0-2mm	术后中层0-2mm	中层0-2mm变化	术前中层2-6mm	术后中层2-6mm	中层2-6mm变化	术前中层0-6mm	术后中层0-6mm	中层0-6mm变化	术前后层0-2mm	术后后层0-2mm	后层0-2mm变化	术前后层2-6mm	术后后层2-6mm	后层2-6mm变化	术前后层0-6mm	术后后层0-6mm	后层0-6mm变化	术前全层0-2mm	术后全层0-2mm	全层0-2mm变化	术前全层2-6mm	术后全层2-6mm	全层2-6mm变化	术前全层0-6mm	术后全层0-6mm	全层0-6mm变化	术前眼轴	术前球镜	术前柱镜	术前CCT	透镜厚度	术前CDVA	LogMAR术前CDVA	术后CDVA	LogMAR术后CDVA	术后UCVA	LogMAR术后UCVA	术前球镜
F	OD	16.9	23.5	6.6	15.3	20.8	5.5	15.5	21.1	5.6	10.5	14.2	3.7	9.4	12.4	3	9.5	12.6	3.1	8.7	11	2.3	8	10.5	2.5	8.1	10.6	2.5	12.1	16.2	4.1	10.9	14.6	3.7	11	14.8	3.7	25.17	-4.5	-0.25	515	99	1.2	-0.08	1.5	-0.18	1	0	-4.5
	OS	17	23.8	6.8	15.4	21.7	6.3	15.6	21.9	6.4	10.6	14.2	3.6	9.4	12.8	3.4	9.5	13	3.4	9.6	9.5	-0.1	8.8	9.6	0.8	8.9	9.6	0.7	12.4	15.8	3.4	11.2	14.7	3.5	11.3	14.8	3.5	24.49	-3	-0.5	509	80	1	0	1.2	-0.08	1	0	-3
F	OD	15.1	18.6	3.5	13.7	17.2	3.5	13.9	17.4	3.5	9.6	11.6	2	8.7	10.9	2.2	8.8	11	2.2	8.4	8.8	0.4	7.9	9	1.1	8	9	1	11	13	2	10.1	12.4	2.3	10.2	12.5	2.3	23.71	-3.75	-0.25	477	87	1	0	1.5	-0.18	1.5	-0.18	-3.75
	OS	15.1	16.2	1.1	13.6	15.7	2.1	13.8	15.8	2	9.7	10.6	0.9	8.6	9.8	1.2	8.7	9.9	1.2	8.3	8	-0.3	7.7	8.2	0.5	7.8	8.2	0.4	11	11.6	0.6	10	11.2	1.2	10.1	11.2	1.1	23.84	-4	0	478	85	1	0	1.2	-0.08	1.2	-0.08	-4
F	OD	27	24.3	-2.7	24	22.6	-1.4	24.3	22.8	-1.5	15.2	13.7	-1.5	13.5	13	-0.5	13.7	13.1	-0.6	14.5	10.8	-3.7	13	10.6	-2.4	13.2	10.6	-2.5	18.9	16.3	-2.6	16.8	15.4	-1.4	17	15.5	-1.5	25.63	-3.5	-0.25	554	77	1.2	-0.08	1.2	-0.08	0.5	0.3	-3.5
	OS	26.4	23.4	-3	23.6	22	-1.6	23.9	22.2	-1.8	15	13.7	-1.3	13.5	12.9	-0.6	13.7	13	-0.7	13.8	10.6	-3.2	12.6	10.5	-2.1	12.7	10.5	-2.2	18.4	15.9	-2.5	16.5	15.1	-1.4	16.7	15.2	-1.5	25.46	-3.25	-0.25	543	71	1	0	1.2	-0.08	1	0	-3.25
F	OD	23.9	22.9	-1	21.8	21.1	-0.7	22	21.3	-0.7	14.4	14	-0.4	12.9	12.9	0	13.1	13	0	12	10.1	-1.9	10.9	10.1	-0.8	11	10.1	-0.9	16.8	15.7	-1.1	15.2	14.7	-0.5	15.4	14.8	-0.6	25.62	-4.25	-0.5	501	102	1.2	-0.08	1.2	-0.08	1.2	-0.08	-4.25
	OS	24.6	22.7	-1.9	22.3	21.1	-1.2	22.6	21.3	-1.3	14.6	14.2	-0.4	13.1	13.2	0.1	13.3	13.3	0	11.9	9.4	-2.5	11	9.5	-1.5	11.1	9.5	-1.6	17	15.4	-1.6	15.5	14.6	-0.9	15.7	14.7	-1	25.38	-3.5	-0.25	503	85	1.2	-0.08	1.2	-0.08	1.2	-0.08	-3.5
F	OD	15.7	20.6	4.9	13.9	19	5.1	14.1	19.2	5.1	9.8	12.6	2.8	9	11.8	2.8	9.1	11.9	2.8	9.4	10.2	0.8	8.6	10.1	1.5	8.7	10.1	1.4	11.6	14.5	2.9	10.5	13.6	3.1	10.6	13.7	3.1	26.39	-4.25	-0.25	531	97	1	0	1	0	1	0	-4.25
	OS	14.8	21.7	6.9	13.4	20	6.6	13.6	20.2	6.6	9.3	13.1	3.8	8.6	12.2	3.6	8.7	12.3	3.6	9.3	10.1	0.8	8.3	9.9	1.6	8.4	9.9	1.5	11.1	15	3.9	10.1	14	3.9	10.2	14.1	3.9	26.55	-4.5	-0.25	533	101	1	0	1	0	0.8	0.1	-4.5
F	OD	25.4	23.6	-1.8	22.9	22	-0.9	23.2	22.2	-1	15.3	14.5	-0.8	13.7	12.9	-0.8	13.9	13.1	-0.8	12.3	10	-2.3	11.4	9.8	-1.6	11.5	9.8	-1.7	17.6	16	-1.6	16	14.9	-1.1	16.2	15	-1.2	26.02	-5.25	-0.5	514	119	1.2	-0.08	1	0	1	0	-5.25
	OS	24.4	22.9	-1.5	22.3	21	-1.3	22.5	21.2	-1.3	14.7	13.3	-1.4	13.3	12.2	-1.1	13.5	12.3	-1.1	12.9	10.3	-2.6	12	10.1	-1.9	12.1	10.1	-2	17.3	15.5	-1.8	15.9	14.4	-1.5	16.1	14.5	-1.5	25.42	-4	-0.75	507	103	1.2	-0.08	1	0	1	0	-4
F	OD	24.4	21.3	-3.1	22.6	21.5	-1.1	22.8	21.5	-1.3	13.9	12.5	-1.4	13	12.7	-0.3	13.1	12.7	-0.4	13.2	9	-4.2	12.1	9.2	-2.9	12.2	9.2	-3	17.2	14.3	-2.9	15.9	14.5	-1.4	16	14.5	-1.6	24.93	-4.5	-0.75	565	112	1.2	-0.08	1.2	-0.08	0.6	0.22	-4.5
	OS	25.1	23.2	-1.9	23.3	22.5	-0.8	23.5	22.6	-0.9	14.3	13.3	-1	13.3	13	-0.3	13.4	13	-0.4	13	9.7	-3.3	12.1	9.8	-2.3	12.2	9.8	-2.4	17.5	15.4	-2.1	16.2	15.1	-1.1	16.3	15.1	-1.2	25.26	-5.25	-0.25	562	116	1	0	1.5	-0.18	1	0	-5.25
F	OD	24.2	22.9	-1.3	22.2	20.9	-1.3	22.4	21.1	-1.3	14	13.5	-0.5	13	12.4	-0.6	13.1	12.5	-0.6	12.6	9	-3.6	11.4	8.9	-2.5	11.5	8.9	-2.6	16.9	15.1	-1.8	15.5	14.1	-1.4	15.7	14.2	-1.4	25.17	-5	-0.75	519	120	1.2	-0.08	1.2	-0.08	1	0	-5
	OS	24.8	22.8	-2	23.1	21.2	-1.9	23.3	21.4	-1.9	14.4	13.3	-1.1	13.5	12.4	-1.1	13.6	12.5	-1.1	13	9.1	-3.9	12.1	8.9	-3.2	12.2	8.9	-3.3	17.4	15	-2.4	16.2	14.1	-2.1	16.3	14.2	-2.1	25.17	-4.75	-0.5	516	112	1.2	-0.08	1.2	-0.08	1	0	-4.75
F	OD	25	24.8	-0.2	22	22.7	0.7	22.3	22.9	0.6	15.5	14.3	-1.2	13.8	13	-0.8	14	13.1	-0.8	12	10.4	-1.6	11	10.1	-0.9	11.1	10.1	-1	17.5	16.5	-1	15.6	15.3	-0.3	15.8	15.4	-0.4	25.52	-4.25	-0.25	543	99	1	0	1	0	1	0	-4.25
	OS	26	24	-2	22.7	21.9	-0.8	23.1	22.1	-0.9	16	14.6	-1.4	13.9	12.8	-1.1	14.1	13	-1.1	13.4	11	-2.4	12	10.4	-1.6	12.2	10.5	-1.7	18.5	16.5	-2	16.2	15	-1.2	16.5	15.2	-1.3	25.28	-3.5	-0.5	527	90	1	0	1.2	-0.08	1.2	-0.08	-3.5
M	OD	27.8	23.7	-4.1	24.3	21.1	-3.2	24.7	21.4	-3.3	16	15.2	-0.8	13.5	12.8	-0.7	13.8	13.1	-0.7	12	10.9	-1.1	10.7	10	-0.7	10.8	10.1	-0.7	18.6	16.6	-2	16.2	14.7	-1.5	16.5	14.9	-1.6	26.77	-4.75	0	517	104	1	0	1.5	-0.18	1	0	-4.75
	OS	27	22.6	-4.4	24.4	20.2	-4.2	24.7	20.5	-4.2	15.9	14.5	-1.4	13.8	12.5	-1.3	14	12.7	-1.3	13.2	10.1	-3.1	11.9	9.4	-2.5	12	9.5	-2.6	18.7	15.7	-3	16.7	14	-2.7	16.9	14.2	-2.7	26.35	-4.25	-0.75	519	110	1	0	1.2	-0.08	0.8	0.1	-4.25
M	OD	16.5	22.6	6.1	14.7	21	6.3	14.9	21.2	6.3	9.7	13.4	3.7	9	12.7	3.7	9.1	12.8	3.7	9.1	9	-0.1	8.6	9.3	0.7	8.7	9.3	0.6	11.8	15	3.2	10.7	14.3	3.6	10.8	14.4	3.6	24.81	-4	-0.25	488	96	1	0	1.2	-0.08	1.2	-0.08	-4
	OS	16.5	21.2	4.7	15	19.9	4.9	15.2	20	4.9	9.8	13.1	3.3	9.1	12.1	3	9.2	12.2	3	8.5	9.1	0.6	8.2	9.1	0.9	8.2	9.1	0.9	11.6	14.5	2.9	10.7	13.7	3	10.8	13.8	3	24.71	-4	-0.25	496	96	1	0	1	0	0.8	0.1	-4
M	OD	27.3	24.5	-2.8	23.5	22.4	-1.1	23.9	22.6	-1.3	15	14.2	-0.8	12.7	12.7	0	13	12.9	-0.1	12.9	10.8	-2.1	11	10.4	-0.6	11.2	10.4	-0.8	18.4	16.5	-1.9	15.8	15.2	-0.6	16.1	15.3	-0.7	26.31	-4.75	-0.25	585	108	1	0	1.5	-0.18	0.8	0.1	-4.75
	OS	26.4	23.2	-3.2	23.4	21.9	-1.5	23.7	22	-1.7	14.6	14.4	-0.2	12.8	12.9	0.1	13	13.1	0.1	11.7	9.6	-2.1	10.6	9.7	-0.9	10.7	9.7	-1	17.6	15.7	-1.9	15.6	14.8	-0.8	15.8	14.9	-0.9	26.57	-5.5	-0.75	569	123	1.2	-0.08	1.2	-0.08	1	0	-5.5
M	OD	24.3	22.2	-2.1	22	20.4	-1.6	22.3	20.6	-1.7	14.6	12.6	-2	13.1	11.5	-1.6	13.3	11.6	-1.6	12.1	9.4	-2.7	10.9	9	-1.9	11	9	-2	17	14.7	-2.3	15.3	13.7	-1.6	15.5	13.8	-1.7	25.83	-5	-0.5	579	114	1	0	1.2	-0.08	1.2	-0.08	-5
	OS	24.7	21.9	-2.8	22.1	20.5	-1.6	22.4	20.7	-1.7	15	12.6	-2.4	13.2	11.6	-1.6	13.4	11.7	-1.7	13.2	9.7	-3.5	11.7	9.2	-2.5	11.9	9.3	-2.6	17.6	14.7	-2.9	15.6	13.7	-1.9	15.8	13.8	-2	25.41	-4.5	-0.25	573	102	1	0	1	0	1	0	-4.5
M	OD	27.6	25.7	-1.9	25.7	23.9	-1.8	25.9	24.1	-1.8	15.2	14	-1.2	13.9	13.2	-0.7	14	13.3	-0.8	12.7	9.4	-3.3	11.8	9.5	-2.3	11.9	9.5	-2.4	18.5	16.4	-2.1	17.1	15.5	-1.6	17.3	15.6	-1.7	26.96	-3.75	-0.5	612	97	1.2	-0.08	1.2	-0.08	1.2	-0.08	-3.75
	OS	29.5	25	-4.5	27.4	23.5	-3.9	27.6	23.7	-4	15.6	13.6	-2	14.4	12.8	-1.6	14.5	12.9	-1.6	12.5	10	-2.5	11.8	9.9	-1.9	11.9	9.9	-2	19.2	16.2	-3	17.8	15.4	-2.4	18	15.5	-2.5	26.95	-4	-0.25	594	97	1.2	-0.08	1.5	-0.18	1.5	-0.18	-4
M	OD	26.5	23.2	-3.3	23.6	21.3	-2.3	23.9	21.5	-2.4	15.1	13.8	-1.3	13.1	12.3	-0.8	13.3	12.5	-0.9	11.1	10.6	-0.5	9.8	9.9	0.1	9.9	10	0	17.6	15.8	-1.8	15.5	14.5	-1	15.7	14.6	-1.1	27.17	-4.5	-0.75	567	109	1	0	1.5	-0.18	1.5	-0.18	-4.5
	OS	26.4	24.2	-2.2	23.2	22.6	-0.6	23.6	22.8	-0.8	14.8	14.1	-0.7	12.8	12.7	-0.1	13	12.9	-0.2	10.6	9.6	-1	9.3	9.1	-0.2	9.4	9.2	-0.3	17.3	16	-1.3	15.1	14.8	-0.3	15.3	14.9	-0.4	27.02	-4	-0.75	560	101	1	0	1.5	-0.18	1.2	-0.08	-4
M	OD	16.8	22.7	5.9	14.8	20.5	5.7	15	20.7	5.7	9.9	13.5	3.6	8.8	12.1	3.3	8.9	12.3	3.3	8.9	9.2	0.3	7.9	9	1.1	8	9	1	11.9	15.1	3.2	10.5	13.9	3.4	10.7	14	3.4	25.65	-3.75	-0.75	526	98	1	0	1.2	-0.08	1	0	-3.75
	OS	16.5	23.5	7	14.6	20.7	6.1	14.8	21	6.2	10.3	14.2	3.9	9	12.4	3.4	9.1	12.6	3.5	9.1	10.5	1.4	8.2	10	1.8	8.3	10.1	1.8	12	16.1	4.1	10.6	14.4	3.8	10.8	14.6	3.8	25.61	-3.25	-0.75	506	89	1	0	1	0	0.8	0.1	-3.25
M	OD	23.6	20.7	-2.9	21.4	19.3	-2.1	21.6	19.5	-2.2	13.8	12.8	-1	12.4	11.7	-0.7	12.6	11.8	-0.7	12.9	10.5	-2.4	11.4	9.8	-1.6	11.6	9.9	-1.7	16.8	14.7	-2.1	15.1	13.6	-1.5	15.3	13.7	-1.6	25.5	-3	-0.75	555	86	1.2	-0.08	1	0	1	0	-3
	OS	23.5	20.8	-2.7	21.6	18.9	-2.7	21.8	19.1	-2.7	13.9	13.2	-0.7	12.7	11.8	-0.9	12.8	12	-0.9	11.7	10.1	-1.6	10.8	9.6	-1.2	10.9	9.7	-1.2	16.4	14.7	-1.7	15	13.4	-1.6	15.2	13.5	-1.6	25.52	-3	-0.75	555	86	1.2	-0.08	1.2	-0.08	1	0	-3
M	OD	25.8	24.3	-1.5	22.9	21.9	-1	23.2	22.2	-1.1	15.8	14.8	-1	14	12.9	-1.1	14.2	13.1	-1.1	13.4	9.6	-3.8	12.2	9.4	-2.8	12.3	9.4	-2.9	18.3	16.2	-2.1	16.3	14.7	-1.6	16.5	14.9	-1.7	26.33	-5	-0.5	537	115	1	0	1.2	-0.08	1	0	-5
	OS	24.8	24	-0.8	22.3	21.4	-0.9	22.6	21.7	-0.9	15.4	14.8	-0.6	13.7	12.5	-1.2	13.9	12.8	-1.1	12.1	10.2	-1.9	11.1	9.3	-1.8	11.2	9.4	-1.8	17.4	16.3	-1.1	15.7	14.4	-1.3	15.9	14.6	-1.3	26.3	-5.25	0	543	108	1	0	1.5	-0.18	1	0	-5.25
M	OD	24.3	22.6	-1.7	21.6	20.3	-1.3	21.9	20.6	-1.3	15.1	14.2	-0.9	13.4	12.3	-1.1	13.6	12.5	-1.1	12.2	10.2	-2	10.9	9.6	-1.3	11	9.7	-1.4	17.2	15.7	-1.5	15.3	14.1	-1.2	15.5	14.3	-1.2	25.88	-4.25	-0.75	518	106	1.2	-0.08	1.2	-0.08	1	0	-4.25
	OS	24.3	23.7	-0.6	21.3	21.3	0	21.6	21.6	-0.1	15.4	14.2	-1.2	13.5	12.7	-0.8	13.7	12.9	-0.8	12.3	10.4	-1.9	11	9.9	-1.1	11.1	10	-1.2	17.3	16.1	-1.2	15.3	14.6	-0.7	15.5	14.8	-0.8	25.9	-5	-0.25	519	111	1	0	1.2	-0.08	1.2	-0.08	-5
[truncated: 21 more columns]

## Sheet: 年龄及随访时间
	patients NO		年龄（年）	随访时间（月）
	1	高	28	43
	2	高	36	43
	3	高	21	42
	4	高	23	42
	5	高	29	43
	6	高	22	42
	7	高	27	43
	8	高	19	42
	9	高	26	42
	10	高	25	43
	11	高	32	43
	12	高	26	42
	13	高	27	42
	14	高	24	42
	15	高	35	42
	16	高	25	42
	17	高	27	43
	18	高	30	43
	19	高	33	43
	20	中	27	43
	21	中	33	42
	22	中	26	42
	23	中	27	42
	24	中	27	42
	25	中	31	43
	26	中	36	43
	27	中	23	43
	28	中	27	42
	29	中	18	42
	30	中	26	43
	31	中	24	43
	32	中	24	43
	33	中	25	42
	34	中	24	42
	35	中	32	43
	36	中	20	42
	37	中	25	43
	38	中	28	42
